# Supplementary material for: Synthesis and Characterization of New Pyrano[2,3-c]pyrazole Derivatives as 3-Hydroxyflavone Analogues
Source: Molecules. 2023 Sep 13;28(18):6599. doi: 10.3390/molecules28186599 (PMC10537540; doi:10.3390/molecules28186599)
Supplement: Supplementary file 1 [file molecules-28-06599-s001.zip]

Archive with 1 entries (1 files):
- molecules-2528522-supplementary.pdf
